# Supplementary material for: Polarization toward Tfh2 cell involved in development of MBC and antibody responses against Plasmodium vivax infection
Source: PLoS Negl Trop Dis. 2024 Oct 30;18(10):e0012625. doi: 10.1371/journal.pntd.0012625 (PMC11524495; doi:10.1371/journal.pntd.0012625)
Supplement: S1 File — (XLSX) [file pntd.0012625.s007.xlsx]

## Sheet: Fig. 1B
cTfh	cTfh
PV	HC
1.79	0.25
1.04	0.6
1.28	1.26
5.86	1.42
2.46	0.84
1.22	1.79
2.04	1.11
0.96	1.43
2.64	0.78
1.54	1.32
1.5	1.02
1.95	1.97
2.62	0.93
1.79	0.78
1.07	1.26
1.37
2.04
1.65
1.75
1.88
1.6
0.74
0.53
0.93
2.22
4.46
3.02
0.52
1.53
0.44
0.87

## Sheet: Fig. 1C
cTfh 1	cTfh1	cTfh2	cTfh2	cTfh17	cTfh17
PV	HC	PV	HC	PV	HC
36.3	54.9	58.7	33.5	2.6	3.3
15.1	69.6	79	23.6	5.14	2.9
28.9	81.7	63.3	8.62	1.65	2.69
52.7	69.5	41.5	24.6	4.85	2.37
46.2	50.8	49.5	36.8	2.22	1.55
19.2	76.4	73.1	10.8	5.29	4.25
57.5	56.8	39.1	34.8	2.35	5.92
29.7	53.4	67.6	38.6	2.33	5.23
50.4	54.5	44.2	36	4.56	5.05
54.9	58.9	43.1	35.4	2.06	2.57
42	66.5	50.2	26.6	5.62	3.05
58.7	65.8	36.2	24.2	2.99	4.88
31.3	68.5	64.4	22.2	3.25	2.68
50.6	57	45.2	33.7	2.16	2.81
13.9	51.6	81.1	40.5	3.41	5.05
33.2		56.3		7.41
36.1		57.1		4.1
47.5		47.8		3.01
50.6		43.3		3.66
41.6		53.5		4.19
10.6		83.3		3.79
19.9		72		7.25
19		70.1		8.1
15.7		73.9		9.41
43.9		51.4		3.13
40.2		52.5		5.86
67.8		29.5		1.34
31.1		66.7		1.74
73.8		22.3		1.32
46.6		51.1		2.11
17.2		81		1.24

## Sheet: Fig. 1D
ICOS+ cTfh	ICOS+ cTfh	ICOS+ cTfh1	ICOS+ cTfh1	ICOS+ cTfh2	ICOS+ cTfh2	ICOS+ cTfh17	ICOS+ cTfh17
PV	HC	PV	HC	PV	HC	PV	HC
12.5	6.04	12.8	9.21	12.6	2.47	7.59	14.3
12.6	9.06	19.4	9.9	11.7	7.69	8.57	12.5
14.8	3.32	15	3.41	14.2	2.08	0	16.7
25.6	12.7	27.1	10.7	23	21.7	30.7	25
31.5	7.77	33.9	6.06	31.2	9.52	7.69	14.3
10.6	11.8	14.6	10.2	10.2	14.6	3.92	16.2
7	13	6.92	10.6	7.48	15.3	2.04	15.7
14.5	12	8.73	9.8	16.9	15.8	16.7	12.5
34.1	7.88	35	8.89	32.3	7.3	39.1	12
12.1	11.2	12.9	11.6	11.6	10.7	0	14.3
33.5	3.74	26.9	3.75	38.3	3.12	39.4	13.6
18.6	6.25	16.9	7.43	21.1	14.3	27.3	19.4
18.5	13.9	18.8	12.1	18.5	16.3	14.7	21.4
14.4	8.84	13.8	7.14	15.8	11.6	4.35	11.1
6.81	12.9	11.1	11.1	5.73	13.9	9.09	23.4
11.4		11.5		12.6		6.72
23.6		21		27.4		9.09
11.1		11.6		10.5		14.8
11.6		11.5		10.1		21.1
4.54		4.98		4.46		1.05
9.09		14.3		8.18		20
19.9		20.8		20.1		17.1
18.7		7.35		23.1		13.8
17.8		8.75		19.4		20.8
4.39		2.86		5.49		0
35.3		32.2		38.2		28.3
10.3		10.3		9.74		14.3
9.35		11.2		8.47		12.5
23.9		25.8		17		16.1
11.3		15.8		7.22		0
8.65		8		8.98		0

## Sheet: Fig. 2B
Activated MBCs	Activated MBCs	Atypical MBCs	Atypical MBCs	Classical MBCs	Classical MBCs	Naïve B cells	Naïve B cells	Plasmablasts/Plasma cells	Plasmablasts/Plasma cells	Switched MBCs	Switched MBCs	Unswitched MBCs	Unswitched MBCs
PV	HC	PV	HC	PV	HC	PV	HC	PV	HC	PV	HC	PV	HC
2.56	1.61	17.7	4.55	6.52	12	73.2	81.9	0.56	0.52	33.4	32.5	10.2	16.2
2.5	0.71	16.2	4.37	6.7	6.27	75.5	88.6	0.56	0.64	42.1	27.9	11.4	19.1
1.97	2.35	13.8	2.92	3.93	10.7	80.8	84.1	0.84	4.61	18.4	38.4	23.2	13.7
2.6	0.77	20.4	4.83	5.31	4.85	71.7	89.6	0.92	1.17	20.6	32.7	13.9	15.2
1.71	0.92	21.4	6.83	2.86	15.7	74.2	76.5	1.88	0.99	28.5	40.2	14.8	23.5
2.91	0.84	13.8	6.44	7.23	10.9	76.1	81.8	0.43	0.64	41.9	33.7	9.51	17.5
3.68	1.18	15.5	7.98	7.96	6.84	72.8	84	0.21	0.98	29.9	30.7	10.4	31.4
2.01	1.68	20.8	8.9	6.7	10.4	70.5	79	0.76	6.92	51	42.3	13.6	13.3
1.21	1.07	10.1	6.01	5.91	8.16	83.6	84.8	0.68	0.74	11.6	16.2	25.8	35.1
1.13	1.28	11	5.37	2.67	6.57	85.2	86.8	1.1	1.96	32.9	21.2	14.2	22.7
3.86	1.74	14.5	6.04	19.1	8.85	62.3	83.4	0.51	0.53	46.1	44.5	10.4	20
2.36	1.01	19.9	5.63	9.78	4.85	68.3	88.5	0.42	0.21	43.3	17	8.25	10.4
4.03	0.41	23.6	5.08	4.22	3.54	68.2	91	0.45	0.7	33.3	14.4	12.9	7.5
1.47	0.63	12.5	4.87	9.9	7.46	76.5	87	0.3	1.05	37.9	13.5	9.96	59.9
2.57	2.08	27.3	6.73	8.66	4.77	61.6	86.4	0.34	1.81	39.8	27.1	9.74	22
1.54		11.2		8.6		78.6		0.5		32.8		12.9
3.05		13.4		10.2		73.4		0.55		53		9.52
2.4		10.1		6.2		82.2		0.34		24.9		3.96
6.35		9.84		20.3		68		0.49		27.7		14.8
5.75		18.2		11.7		64.3		0.57		53.5		8.32
2.51		21.9		4.06		71.9		0.6		20		22.2
3.08		15.8		9.64		71.5		0.53		53.7		15.4
2.12		16.1		8.82		73.5		1.04		47.3		2.91
1.57		12.4		3.44		82.7		0.59		15.3		12
3.65		9.08		9.32		78.3		0.45		18.3		3.61
3.29		10.2		6.89		80.8		1.4		26.3		5.4
4.18		12.5		11.9		73		0.39		48		8.37
3.63		13.1		8.9		76		0.44		36.4		4.95
4.64		13.9		5.05		76.9		0.37		30.7		6.71
2.22		11.8		3.04		83.5		0.42		32.1		13.9
1.27		17.6		1.89		79.7		0.43		29.8		12.3

## Sheet: Fig. 2C
IL-21R+ Activated MBCs	IL-21R+ Activated MBCs	IL-21R+ Atypical MBCs	CXCR5+ AtypicalMBCs	CXCR5+ Naïve B cells	CXCR5+ Naïve B cells	CD40+ Activated MBCs	CD40+ Activated MBCs	CD40+ Atypical MBCs
Activated	Atypical	Naive	Activated	Atypical	Naive	Activated	Atypical	Naive
0.43	3.22	2.67	48.9	55.4	84	45.5	69.4	87.4
2.82	5.18	7.54	72	74	96.9	52.7	62.8	86.3
3.48	5.43	7.5	60.1	63	85.4	41.5	44.4	40.3
4.09	8.01	8.54	58.9	52	78.4	74	76.1	92.8
4.36	8.88	6.78	57.7	57	84	70.2	68.6	87.4
4.79	9.26	7.47	66.5	71.8	92.5	63.5	73.5	89.3
4.85	15.6	11.9	12.6	7.67	16.6	68.6	58.5	63.5
5.02	8.05	6.63	11	5.75	8.28	69.2	65.9	49.4
5.11	11.6	9.01	14.2	10.5	33.2	59.8	49.8	48.3
5.38	10.5	8.21	22	13.2	17.6	77.7	71.7	61.1
5.73	8.97	7.04	37.3	29.3	68.6	82.7	76.5	76.7
5.74	8.24	6.14	3.5	3.36	3.2	70	75.8	75.2
6.75	9.91	12.1	26	21.8	53.8	69.3	62.1	60
6.88	11.5	8.1	3.71	3.73	20.3	47.1	41.6	47.3
6.92	11.4	10.8	9.12	7.33	25.6	41.3	42.6	50.1
7.02	10.6	9.31	16.5	12.3	56.3	43.8	32.8	31.5
7.93	9.74	12.8	35.1	28	65.7	49.7	44.5	47.1
8.36	11.7	8.77	13.7	12.3	33	56.3	55.9	58.7
8.42	17.3	8.34	28.7	36	88.8	55.5	53	72.2
10.1	16.5	14.9	38.9	39	85	79.6	64.5	66.2
10.2	15	12	25.5	19.8	59.3	63	53.3	57.8
10.6	17.3	13.7	21.1	21.2	55.9	66.9	54.3	52.5
10.7	18.5	12.1	27.6	21.9	70.5	73.1	63.6	68.1

## Sheet: Fig. 3A
PvCSP-IgM	PvCSP-IgM	PvDBPII-IgM	PvDBPII-IgM
PV	HC	PV	HC
2.2646	0.56188	0.4175	0.266315
1.5735	0.365055	1.3451	0.247003
1.7374	0.135093	0.7438	0.354882
2.6805	0.14513	1.6048	0.321945
1.6254	0.128641	1.9745	0.246249
3.754	0.278391	0.6236	0.110766
1.0116	0.221199	0.8422	0.333871
1.0231	0.213154	0.9963	0.465115
0.4821	0.34761	0.9906	0.153653
2.1347	0.369914	1.4957	0.357612
0.5827	0.388553	1.0231	0.319736
0.3626	0.443673	0.5216	0.482485
2.9455	0.307385	1.9862	0.141993
1.4376	0.0691398	1.5499	0.222072
1.9551	0.0986118	0.7693	0.264732
2.4999	0.112153	1.3543	0.521643
2.9793		0.6037
3.5225		1.4974
3.9709		0.8168
0.9519		0.4422
2.5195		1.2678
0.7115		0.7796
0.822		0.7332
1.3268		0.7649
0.2753		0.2511
0.2347		2.445
2.5532		0.3448
0.2305		0.1901
0.2713		0.1934
0.7735		0.2025
0.3449		0.1681

## Sheet: Fig. 3B
PvCSP-IgG	PvCSP-IgG	PvDBPII-IgG	PvDBPII-IgG
PV	HC	PV	HC
0.6075	0.504665	12.218	0.760039
1.1518	0.649827	4.83	0.865928
2.9662	0.882686	3.491	0.76204
4.0224	0.556275	2.358	0.679771
0.5771	0.406755	1.686	0.803275
4.8587	0.493634	1.474	0.688879
5.2694	0.54293	1.244	0.669062
8.2745	0.570573	1.227	0.539453
0.4876	0.494996	6.4	0.78526
1.0187	0.65827	1.204	0.692582
0.871	0.649691	6.123	0.502122
0.752	0.563764	1.131	0.756636
8.526	0.518282	1.043	0.620521
1.2288	0.562675	0.967	0.651748
2.2796	0.465446	0.962	0.801273
2.1492	0.566216	0.947	0.536351
2.6722		0.94
1.4831		0.855
0.9961		0.769
0.7106		0.622
1.151		0.621
0.4827		0.534
0.6879		3.998
3.7617		1.047
1.9051		4.414
4.4927		5.53
2.2078		0.943
5.5093		0.616
1.7243		1.38
12.4699		1.1
5.9103		0.528

## Sheet: Fig. 3C
PvCSP-IgG1	PvCSP-IgG2	PvCSP-IgG3	PvCSP-IgG4	PvDBPII-IgG1	PvDBPII-IgG2	PvDBPII-IgG3	PvDBPII-IgG4
PV	PV	PV	PV	PV	PV	PV	PV
0.927	0.761	0.839	0.818	2.11523	0.551873	1.17439	0.510855
3.448	0.98	4.06	0.872	6.0937	0.86776	0.312493	0.551547
8.737	1.03	4.421	1.419	6.03659	0.466524	0.208089	0.499307
3.798	1.935	3.277	1.715	0.579677	0.242945	0.132774	0.442667
0.9	0.429	0.744	0.837	1.63966	0.208851	0.159415	0.442118
7.476	3.275	8.392	1.703	1.25055	1.6511	0.153223	0.478411
7.447	1.13	0.708	2.111	5.28054	0.590373	2.48991	0.647229
5.187	5.032	6.605	3.298	0.416206	1.37684	0.368944	0.69617
0.95	0.457	0.716	0.889	0.517945	0.250483	0.256187	0.901282
0.899	1.545	1.57	0.935	0.417496	0.248047	0.208809	0.862789
1.197	1.216	0.945	0.774	2.21632	0.64824	2.07182	0.569694
2.995	1.075	0.557	0.76	1.88992	1.33312	1.50875	0.559796
5.258	4.045	6.591	2.986	0.768959	0.664475	1.52373	0.561995
2.238	0.76	0.885	0.775	1.58599	0.748085	0.630171	0.581792
1.497	3.424	0.755	2.597	1.93885	0.622495	2.39194	0.583991
5.9	0.749	1.547	1.078	0.829723	0.611827	0.444979	1.03876
2.24	0.683	0.902	0.895	1.44855	0.581328	5.15326	0.694521
0.852	0.545	1.117	0.754	1.28185	3.48809	1.77072	0.655478
0.692	0.475	0.648	0.796	2.07791	0.35543	0.609578	0.577392
0.899	0.853	1.601	0.931	2.30591	1.08392	1.26351	0.677474
1.479	0.366	1.047	0.907	0.768851	0.213954	1.83161	0.735213
0.843	2.216	0.935	0.782	0.653131	0.651718	0.548663	0.811099
1.188	0.624	1.593	0.815	5.5094	0.744722	6.46386	0.941425
1.226	0.528	9.781	1.061	1.30411	0.859874	3.35851	0.881486
1.008	0.599	1.659	0.816	6.76823	0.331889	2.63834	0.862789
5.513	0.664	9.1	0.8	4.44351	0.310088	2.35004	1.38519
0.648	0.499	1.172	0.763	3.69487	1.02918	1.38303	0.830895
0.748	0.729	4.066	0.772	0.565695	0.371549	3.10722	0.820447
4.423	2.702	9.044	0.846	3.32481	0.932236	1.58997	0.770956
8.557	0.545	6.741	0.782	1.95057	0.476381	5.57196	0.86059
1.109	1.023	5.049	1.58	1.05406	0.190181	1.21887	0.511405

## Sheet: Fig. 4
Activated MBCs	Atypical MBCs	Classical MBCs	Switched MBCs	Unswitched MBCs	PB/PC	PvCSP IgG	PvCSP IgM	PvCSP IgG1	PvCSP IgG2	PvCSP IgG3	PvCSP IgG4	PvDBPll IgG	PvDBPll IgM	PvDBPII IgG1	PvDBPI IIgG2	PvDBPII IgG3	PvDBPII IgG4	cTfh	cTfh1	cTfh2	cTfh17	ICOS+ cTfh	ICOS+ cTfh1	ICOS+ cTfh2	ICOS+ cTfh17
2.56	17.7	6.52	33.4	10.2	0.56	0.6075	2.2646	0.927	0.761	0.839	0.818	12.218	0.4175	2.1152	0.5519	1.1744	0.5109	1.79	36.3	58.7	2.6	12.5	12.8	12.6	7.59
2.5	16.2	6.7	42.1	11.4	0.56	1.1518	1.5735	3.448	0.98	4.06	0.872	4.83	1.3451	6.0937	0.8678	0.3125	0.5515	1.04	15.1	79	5.14	12.6	19.4	11.7	8.57
1.97	13.8	3.93	18.4	23.2	0.84	2.9662	1.7374	8.737	1.03	4.421	1.419	3.491	0.7438	6.0366	0.4665	0.2081	0.4993	1.28	28.9	63.3	1.65	14.8	15	14.2	0
2.6	20.4	5.31	20.6	13.9	0.92	4.0224	2.6805	3.798	1.935	3.277	1.715	2.358	1.6048	0.5797	0.2429	0.1328	0.4427	5.86	52.7	41.5	4.85	25.6	27.1	23	30.7
1.71	21.4	2.86	28.5	14.8	1.88	0.5771	1.6254	0.9	0.429	0.744	0.837	1.686	1.9745	1.6397	0.2089	0.1594	0.4421	2.46	46.2	49.5	2.22	31.5	33.9	31.2	7.69
2.91	13.8	7.23	41.9	9.51	0.43	4.8587	3.754	7.476	3.275	8.392	1.703	1.474	0.6236	1.2506	1.6511	0.1532	0.4784	1.22	19.2	73.1	5.29	10.6	14.6	10.2	3.92
3.68	15.5	7.96	29.9	10.4	0.21	5.2694	1.0116	7.447	1.13	0.708	2.111	1.244	0.8422	5.2805	0.5904	2.4899	0.6472	2.04	57.5	39.1	2.35	7	6.92	7.48	2.04
2.01	20.8	6.7	51	13.6	0.76	8.2745	1.0231	5.187	5.032	6.605	3.298	1.227	0.9963	0.4162	1.3768	0.3689	0.6962	0.96	29.7	67.6	2.33	14.5	8.73	16.9	16.7
1.21	10.1	5.91	11.6	25.8	0.68	0.4876	0.4821	0.95	0.457	0.716	0.889	6.4	0.9906	0.5179	0.2505	0.2562	0.9013	2.64	50.4	44.2	4.56	34.1	35	32.3	39.1
1.13	11	2.67	32.9	14.2	1.1	1.0187	2.1347	0.899	1.545	1.57	0.935	1.204	1.4957	0.4175	0.248	0.2088	0.8628	1.54	54.9	43.1	2.06	12.1	12.9	11.6	0
3.86	14.5	19.1	46.1	10.4	0.51	0.871	0.5827	1.197	1.216	0.945	0.774	6.123	1.0231	2.2163	0.6482	2.0718	0.5697	1.5	42	50.2	5.62	33.5	26.9	38.3	39.4
2.36	19.9	9.78	43.3	8.25	0.42	0.752	0.3626	2.995	1.075	0.557	0.76	1.131	0.5216	1.8899	1.3331	1.5088	0.5598	1.95	58.7	36.2	2.99	18.6	16.9	21.1	27.3
4.03	23.6	4.22	33.3	12.9	0.45	8.526	2.9455	5.258	4.045	6.591	2.986	1.043	1.9862	0.769	0.6645	1.5237	0.562	2.62	31.3	64.4	3.25	18.5	18.8	18.5	14.7
1.47	12.5	9.9	37.9	9.96	0.3	1.2288	1.4376	2.238	0.76	0.885	0.775	0.967	1.5499	1.586	0.7481	0.6302	0.5818	1.79	50.6	45.2	2.16	14.4	13.8	15.8	4.35
2.57	27.3	8.66	39.8	9.74	0.34	2.2796	1.9551	1.497	3.424	0.755	2.597	0.962	0.7693	1.9389	0.6225	2.3919	0.584	1.07	13.9	81.1	3.41	6.81	11.1	5.73	9.09
1.54	11.2	8.6	32.8	12.9	0.5	2.1492	2.4999	5.9	0.749	1.547	1.078	0.947	1.3543	0.8297	0.6118	0.445	1.0388	1.37	33.2	56.3	7.41	11.4	11.5	12.6	6.72
3.05	13.4	10.2	53	9.52	0.55	2.6722	2.9793	2.24	0.683	0.902	0.895	0.94	0.6037	1.4485	0.5813	5.1533	0.6945	2.04	36.1	57.1	4.1	23.6	21	27.4	9.09
2.4	10.1	6.2	24.9	3.96	0.34	1.4831	3.5225	0.852	0.545	1.117	0.754	0.855	1.4974	1.2818	3.4881	1.7707	0.6555	1.65	47.5	47.8	3.01	11.1	11.6	10.5	14.8
6.35	9.84	20.3	27.7	14.8	0.49	0.9961	3.9709	0.692	0.475	0.648	0.796	0.769	0.8168	2.0779	0.3554	0.6096	0.5774	1.75	50.6	43.3	3.66	11.6	11.5	10.1	21.1
5.75	18.2	11.7	53.5	8.32	0.57	0.7106	0.9519	0.899	0.853	1.601	0.931	0.622	0.4422	2.3059	1.0839	1.2635	0.6775	1.88	41.6	53.5	4.19	4.54	4.98	4.46	1.05
2.51	21.9	4.06	20	22.2	0.6	1.151	2.5195	1.479	0.366	1.047	0.907	0.621	1.2678	0.7689	0.214	1.8316	0.7352	1.6	10.6	83.3	3.79	9.09	14.3	8.18	20
3.08	15.8	9.64	53.7	15.4	0.53	0.4827	0.7115	0.843	2.216	0.935	0.782	0.534	0.7796	0.6531	0.6517	0.5487	0.8111	0.74	19.9	72	7.25	19.9	20.8	20.1	17.1
2.12	16.1	8.82	47.3	2.91	1.04	0.6879	0.822	1.188	0.624	1.593	0.815	3.998	0.7332	5.5094	0.7447	6.4639	0.9414	0.53	19	70.1	8.1	18.7	7.35	23.1	13.8
1.57	12.4	3.44	15.3	12	0.59	3.7617	1.3268	1.226	0.528	9.781	1.061	1.047	0.7649	1.3041	0.8599	3.3585	0.8815	0.93	15.7	73.9	9.41	17.8	8.75	19.4	20.8
3.65	9.08	9.32	18.3	3.61	0.45	1.9051	0.2753	1.008	0.599	1.659	0.816	4.414	0.2511	6.7682	0.3319	2.6383	0.8628	2.22	43.9	51.4	3.13	4.39	2.86	5.49	0
3.29	10.2	6.89	26.3	5.4	1.4	4.4927	0.2347	5.513	0.664	9.1	0.8	5.53	2.445	4.4435	0.3101	2.35	1.3852	4.46	40.2	52.5	5.86	35.3	32.2	38.2	28.3
4.18	12.5	11.9	48	8.37	0.39	2.2078	2.5532	0.648	0.499	1.172	0.763	0.943	0.3448	3.6949	1.0292	1.383	0.8309	3.02	67.8	29.5	1.34	10.3	10.3	9.74	14.3
3.63	13.1	8.9	36.4	4.95	0.44	5.5093	0.2305	0.748	0.729	4.066	0.772	0.616	0.1901	0.5657	0.3715	3.1072	0.8204	0.52	31.1	66.7	1.74	9.35	11.2	8.47	12.5
4.64	13.9	5.05	30.7	6.71	0.37	1.7243	0.2713	4.423	2.702	9.044	0.846	1.38	0.1934	3.3248	0.9322	1.59	0.771	1.53	73.8	22.3	1.32	23.9	25.8	17	16.1
2.22	11.8	3.04	32.1	13.9	0.42	12.47	0.7735	8.557	0.545	6.741	0.782	1.1	0.2025	1.9506	0.4764	5.572	0.8606	0.44	46.6	51.1	2.11	11.3	15.8	7.22	0
1.27	17.6	1.89	29.8	12.3	0.43	5.9103	0.3449	1.109	1.023	5.049	1.58	0.528	0.1681	1.0541	0.1902	1.2189	0.5114	0.87	17.2	81	1.24	8.65	8	8.98	0

## Sheet: Fig. 5
PvCSP-specific	PvCSP-specific	PvCSP-specific	PvDBPII-specific	PvDBPII-specific	PvDBPII-specific
PV	PV Non-stimulated	HC	PV	PV Non-stimulated	HC
0	0	0	8	0	0
2	0	0	14	0	0
1	0	0	1	0	0
34	0	0	10	0	0
11	0	0	15	1	0
11	1	0	21	2	0
69	2	0	10	1	0
22	2	0	17	1	0
7	0	0	1	0	0
1	0	0	6	0	0
0	0	0	18	0	0
3	0	0	16	0	0
0	0	0	7	0	0
0	0	0	11	0	0
3	0	0	2	0	0
2	1	0	7	0	0
2	0		8	0
22	2		4	3
0	0		6	0
14	0		9	0
0	0		1	0
6	3		1	0
0	0		5	0
0	0		34	6
2	0		4	0
1	0		8	0
12	0		3	0
1	0		2	0
0	1		7	0
2	1		1	0
1	0		6	0

[truncated: 8 more sheets: Fig. 6A, Fig. 6B, Fig. 6C, Fig. 7A, Fig. 7B, Fig. 8A, Fig. 8B, Fig. 8C]
